# Supplementary material for: A Novel Non-Psychoactive Fatty Acid from a Marine Snail, Conus inscriptus, Signals Cannabinoid Receptor 1 (CB1) to Accumulate Apoptotic C16:0 and C18:0 Ceramides in Teratocarcinoma Cell Line PA1
Source: Molecules. 2024 Apr 11;29(8):1737. doi: 10.3390/molecules29081737 (PMC11052367; doi:10.3390/molecules29081737)
Supplement: Supplementary file 1 [file molecules-29-01737-s001.zip]

Archive with 1 entries (1 files):
- molecules-2793370-supplementary.pdf
